# Supplementary material for: Human Milk Oligosaccharides and Lactose Differentially Affect Infant Gut Microbiota and Intestinal Barrier In Vitro
Source: Nutrients. 2022 Jun 19;14(12):2546. doi: 10.3390/nu14122546 (PMC9227761; doi:10.3390/nu14122546)
Supplement: Supplementary file 1 [file nutrients-14-02546-s001.zip]

Archive with 1 entries (1 files):
- nutrients-1775886-supplementary.pdf
